# Supplementary material for: A bacterial kinase phosphorylates OSK1 to suppress stomatal immunity in rice
Source: Nat Commun. 2021 Sep 16;12:5479. doi: 10.1038/s41467-021-25748-4 (PMC8445998; doi:10.1038/s41467-021-25748-4)
Supplement: Supplementary file 4 — Source data [file 41467_2021_25748_MOESM4_ESM.xlsx]

## Sheet: Fig. 1
Fig. 1c

## Sheet: Fig. 2
Fig. 2a	Raw data		Bactera were extracted from infected rice leaves ,and 1% of the total extraction was spread on NA plates to count clonies.
		conoly on NA plnats	Repeat	1	2	3
			WT-Mock	25	14	21
			WT-DEX	17	10	29
			IE-17-MOCK	36	14	24
			IE-17-DEX	147	89	113
			IE-D391A-2-MOCK	19	11	28
			IE-D391A-2-DEX	31	18	12
			IE-N396A-14-MOCK	14	31	19
			IE-N396A-14-DEX	36	25	28
		leaf area (cm2)	Repeat	1	2	3
			WT-Mock	1.9	1.85	1.85
			WT-DEX	1.925	2	1.8
			IE-17-MOCK	1.925	2	2.075
			IE-17-DEX	2.15	1.825	2.15
			IE-D391A-2-MOCK	2.2	2.05	2.05
			IE-D391A-2-DEX	2.025	2.125	1.85
			IE-N396A-14-MOCK	1.925	2.25	1.875
			IE-N396A-14-DEX	1.9	2.025	1.975
	Caculated data	cfu/cm2	Repeat	1	2	3
			WT-Mock	1315.79	756.757	1135.14
			WT-DEX	883.117	500	1611.11
			IE-17-MOCK	1870.13	700	1156.63
			IE-17-DEX	6837.21	4876.71	5255.81
			IE-D391A-2-MOCK	863.636	536.585	1365.85
			IE-D391A-2-DEX	1530.86	847.059	648.649
			IE-N396A-14-MOCK	727.273	1377.78	1013.33
			IE-N396A-14-DEX	1894.74	1234.57	1417.72
	Caculated data	Log(cfu/cm2)	Repeat	1	2	3
			WT-Mock	3.11919	2.87896	3.05505
			WT-DEX	2.94602	2.69897	3.20713
			IE-17-MOCK	3.27187	2.8451	3.06319
			IE-17-DEX	3.83488	3.68813	3.72064
			IE-D391A-2-MOCK	2.93633	2.72964	3.1354
			IE-D391A-2-DEX	3.18494	2.92791	2.81201
			IE-N396A-14-MOCK	2.8617	3.13918	3.00575
			IE-N396A-14-DEX	3.27755	3.09151	3.15159
Fig. 2b		Stomatal conductance		1	2	3	4	5	6	7	8	Means	SE
	Raw data	MgCl2	WT-Mock	0.2889	0.1893	0.2074	0.2929	0.2768	0.1388	0.2737	0.1937	0.232688	0.0203848
			WT-DEX	0.1999	0.2669	0.2399	0.2094	0.1805	0.1899	0.2337	0.2776	0.224725	0.0126103
			IE17-Mock	0.2133	0.2952	0.1404	0.2679	0.3122	0.1588	0.1774	0.2431	0.226038	0.0226122
			IE17-DEX	0.1901	0.2514	0.1983	0.2578	0.2748	0.1798	0.2308	0.1691	0.219013	0.0140779
			IE-D391A-2-Mock	0.2482	0.1779	0.2713	0.2753	0.1951	0.1687	0.228	0.2824	0.230862	0.016104
			IE-D391A-2-DEX	0.227	0.3155	0.3165	0.2025	0.2455	0.2464	0.1963	0.2112	0.245112	0.0167593
			IE-N396A-14-Mock	0.2319	0.2792	0.2459	0.2405	0.2305	0.2822	0.2202	0.2445	0.246862	0.00795516
			IE-N396A-14-DEX	0.2319	0.1868	0.2987	0.2407	0.2397	0.2129	0.2858	0.1369	0.229175	0.0183548
	Raw data	ΔXopC2	WT-Mock	0.1284	0.1112	0.1425	0.1371	0.1489	0.0984	0.1015	0.1321	0.125013	0.00672958
			WT-DEX	0.1065	0.1233	0.116	0.1273	0.1052	0.1385	0.1716	0.0959	0.123037	0.00844444
			IE17-Mock	0.1073	0.1532	0.1137	0.1485	0.1159	0.1624	0.0935	0.1122	0.125837	0.0088847
			IE17-DEX	0.1803	0.1584	0.1767	0.1209	0.1725	0.1414	0.1905	0.1792	0.164987	0.008264
			IE-D391A-2-Mock	0.1256	0.1362	0.1019	0.1215	0.1504	0.136	0.0901	0.1383	0.125	0.00711226
			IE-D391A-2-DEX	0.1341	0.1298	0.1217	0.1474	0.0862	0.1443	0.0985	0.1174	0.122425	0.0075633
			IE-N396A-14-Mock	0.1066	0.1176	0.0984	0.1141	0.1219	0.1315	0.1357	0.1138	0.11745	0.00434137
			IE-N396A-14-DEX	0.1396	0.1105	0.1531	0.1409	0.1545	0.1491	0.0982	0.1218	0.133462	0.00740711

## Sheet: Fig. 3
Fig. 3a，3b	Raw data	Ct value			NIP		IE17		IE-D391A-2		IE-N396A-14		NIP		IE17		IE-D391A-2		IE-N396A-14
			DEX		-	+	-	+	-	+	-	+	-	+	-	+	-	+	-	+
			MeJA		-	-	-	-	-	-	-	-	+	+	+	+	+	+	+	+
			OsActin1	Repeat1	18.0382	18.6183	18.3854	17.878	18.6243	18.1702	19.0871	18.3918	18.2117	18.2135	18.793	19.0757	18.3522	18.2287	18.4344	19.0945
				Repeat2	18.0019	18.4797	18.0178	17.614	18.5626	18.4064	18.4714	18.2546	18.3508	18.1487	18.5827	18.4302	18.6673	18.127	18.1036	18.3288
				Repeat3	18.2323	18.9426	18.096	18.6112	18.7732	18.2539	17.9123	18.5023	17.975	18.9232	18.4973	18.8682	18.3569	18.8854	17.6631	18.8206
			OsLOX2	Repeat1	28.9233	28.5052	28.4816	28.4908	28.5139	29.0111	28.2635	28.2256	25.3902	25.7576	25.3273	22.7778	25.3102	25.9895	25.375	25.1569
				Repeat2	29.1495	29.1321	28.1155	29.038	28.8299	29.0657	28.9393	28.7443	25.7359	25.3921	25.5622	22.9287	25.038	25.3861	25.4421	25.0738
				Repeat3	28.6686	28.2645	28.5011	28.7034	28.4889	29.2962	28.9133	28.3691	25.191	25.2184	25.9341	22.5016	25.7152	25.3527	25.2573	24.8357
			OsJAZ8	Repeat1	22.6046	22.8714	22.7905	22.6382	22.3176	22.744	21.8979	21.8202	19.8278	20.1075	20.0482	18.1417	19.9207	19.8929	19.7708	19.7656
				Repeat2	22.3688	22.9254	22.2191	21.9485	21.9145	22.2327	21.9022	21.9938	19.8534	20.1703	20.7485	18.2725	19.6027	19.695	20.0774	19.4228
				Repeat3	22.3706	22.2108	22.1379	21.0273	22.3469	21.5571	21.8966	22.0441	19.5222	19.8456	20.1226	18.3413	20.2855	19.9776	19.4416	19.6537
	Caculated data	relative expression			NIP		IE17		IE-D391A-2		IE-N396A-14		NIP		IE17		IE-D391A-2		IE-N396A-14
			DEX		-	+	-	+	-	+	-	+	-	+	-	+	-	+	-	+
			MeJA		-	-	-	-	-	-	-	-	+	+	+	+	+	+	+	+
			OsLOX2	Repeat1	0.984291	1.97875	1.40875	1.27741	1.93063	1.0536	2.05116	1.95459	12.1143	11.1616	17.2269	113.231	15.544	9.40764	11.3267	21.1217
				Repeat2	0.841413	1.28135	1.81573	0.874204	1.55088	1.01446	1.28393	1.36432	9.533	14.3798	14.639	101.988	18.7711	14.2925	10.8119	22.3747
				Repeat3	1.1743	2.33805	1.38987	1.10234	1.96441	0.864668	1.30728	1.76955	13.9076	16.2206	11.3128	137.127	11.7391	14.6278	12.2891	26.3894
											two-sided t-test, p-value		0.348197		0.0102244		0.384724		0.0188635
			OsJAZ8	Repeat1	0.89455	1.1187	0.828707	0.840457	1.61188	0.923911	1.92574	1.88645	6.51792	6.3822	7.61668	32.0601	7.41875	7.33006	6.27335	10.0936
				Repeat2	1.0534	1.07761	1.23139	1.35558	2.13152	1.31692	1.91999	1.67258	6.40306	6.11025	4.6877	29.2798	9.24819	8.40792	5.07244	12.8009
				Repeat3	1.05205	1.76829	1.30273	2.56705	1.57957	2.10348	1.92744	1.61527	8.05573	7.65254	7.2335	27.916	5.76117	6.91189	7.88126	10.9079
											two-sided t-test, p-value		0.717574		0.000108693		0.950704		0.0131299
Fig. 3c
Fig. 3d
Fig. 3e
Fig. 3f

## Sheet: Fig. 4
Fig. 4a
Fig. 4b
	Repeat 1 (Shown in Fig. 4b)
	All Repeats for quantification
Fig. 4c
Fig. 4d

## Sheet: Fig. 5
Fig. 5a	Repeat1 shown in Fig. 5a
	All Repeats for quantification
Fig. 5b
Fig. 5c
Fig. 5d
Fig. 5e
Fig. 5f	Raw data			Bactera were extracted from infected rice leaves ,and 1% of the total extraction was spread on NA plates to count clonies.
		conoly on NA plnats		Repeat	1	2	3
				WT	2	5	13
				OSK1-NE-11	7	16	4
				OSK1-NE-24	1	18	7
				OSK1S53D-NE-1	42	25	79
				OSK1S53D-NE-6	62	42	117
		leaf area (cm2)		Repeat	1	2	3
				WT	0.365	0.465	0.395
				OSK1-NE-11	0.435	0.425	0.395
				OSK1-NE-24	0.36	0.39	0.37
				OSK1S53D-NE-1	0.38	0.435	0.47
				OSK1S53D-NE-6	0.405	0.43	0.415
	Caculated data	cfu/cm2		Repeat	1	2	3
				WT	547.945	1075.27	3291.14
				OSK1-NE-11	1609.2	3764.71	1012.66
				OSK1-NE-24	277.778	4615.38	1891.89
				OSK1S53D-NE-1	11052.6	5747.13	16808.5
				OSK1S53D-NE-6	15308.6	9767.44	28192.8
	Caculated data	Log(cfu/cm2)		Repeat	1	2	3
				WT	2.73874	3.03152	3.51735
				OSK1-NE-11	3.20661	3.57573	3.00546
				OSK1-NE-24	2.4437	3.66421	3.2769
				OSK1S53D-NE-1	4.04347	3.75945	4.22553
				OSK1S53D-NE-6	4.18494	3.98978	4.45014
Fig. 5g	Raw data			Repeat	1	2	3	4	5	6	7	8
		Mock		WT	0.1615	0.316	0.2436	0.216	0.2652	0.1818	0.2552	0.2929
				OSK1-NE-11	0.2264	0.2797	0.2092	0.2556	0.2198	0.2066	0.2327	0.2572
				OSK1-NE-24	0.1931	0.2802	0.2741	0.212	0.2012	0.2827	0.2049	0.2602
				OSK1S53D-NE-1	0.2442	0.2349	0.2694	0.2493	0.2696	0.2133	0.2739	0.2736
				OSK1S53D-NE-6	0.2397	0.3033	0.2849	0.2581	0.2142	0.2611	0.2745	0.2141
		ΔXopC2		WT	0.1304	0.1061	0.103	0.1207	0.118	0.1268	0.1417	0.1476
				OSK1-NE-11	0.1205	0.1203	0.0776	0.0841	0.1393	0.161	0.1281	0.1292
				OSK1-NE-24	0.1261	0.1451	0.1168	0.1019	0.1384	0.1456	0.131	0.1655
				OSK1S53D-NE-1	0.1962	0.1651	0.1507	0.2004	0.1782	0.1806	0.1791	0.2041
				OSK1S53D-NE-6	0.2366	0.2671	0.2009	0.1226	0.1758	0.1711	0.1542	0.2118
Fig. 5h, i	Raw data	Plant Line			WT	OSK1-NE-11	OSK1-NE-24	OSK1S53D-NE-1	OSK1S53D-NE-6	WT	OSK1-NE-11	OSK1-NE-24	OSK1S53D-NE-1	OSK1S53D-NE-6
		MeJA			-	-	-	-	-	+	+	+	+	+
		Ct value	OsActin	Repeat1	18.3653	19.2501	18.79	18.81	18.2852	18.74	18.6443	18.4788	18.8339	18.6362
				Repeat2	18.8889	18.5564	19.1649	18.2616	18.7254	18.5628	18.6966	18.5902	18.7526	18.9261
				Repeat3	19.25	18.5504	19.4191	19.4242	18.0735	18.4847	18.8292	18.5019	18.6908	18.6642
			OsLOX2	Repeat1	29.2534	29.1849	29.3583	29.1904	28.8964	24.8055	25.1044	24.9323	22.7493	23.9359
				Repeat2	28.3119	28.5128	28.7779	29.1169	29.4918	25.1718	25.5253	24.3113	23.7593	23.2389
				Repeat3	29.1478	29.2823	29.3356	28.9581	29.1872	25.6404	24.9129	25.1631	22.5257	23.4219
			OsJAZ8	Repeat1	22.3243	22.5627	22.5918	22.9307	21.976	19.1484	19.1403	19.1244	17.8271	18.3806
				Repeat2	22.6735	22.5154	22.5972	22.0149	22.1543	19.7542	19.4319	19.3428	17.754	17.5751
				Repeat3	22.7423	21.9254	22.7621	22.7496	21.5731	19.0255	18.7976	19.7237	18.301	18.4351
	Caculated data	Plant Line			WT	OSK1-NE-11	OSK1-NE-24	OSK1S53D-NE-1	OSK1S53D-NE-6	WT	OSK1-NE-11	OSK1-NE-24	OSK1S53D-NE-1	OSK1S53D-NE-6
		MeJA			-	-	-	-	-	+	+	+	+	+
		Relative expression	OsLOX2	Repeat1	0.750653	0.760831	0.853375	0.782636	0.692449	13.8822	12.3276	12.0941	64.6554	28.0747
				Repeat2	1.44167	1.21233	1.27599	0.823568	0.458305	10.7695	9.20857	18.5993	32.1042	45.5115
				Repeat3	0.807677	0.711143	0.866862	0.919355	0.566077	7.78285	14.0776	10.3057	75.4937	40.0898
			OsJAZ8	Repeat1	1.18414	0.970226	1.20272	0.776286	1.08583	9.06812	9.96252	8.77058	25.3774	17.0883
				Repeat2	0.929564	1.00252	1.19821	1.46451	0.959562	5.95879	8.13902	7.53836	26.6951	29.8674
				Repeat3	0.886292	1.50911	1.0688	0.880114	1.43563	9.87495	12.6337	5.78928	18.2711	16.4553

## Sheet: Fig. 6
Fig. 6a
Fig.6b	Raw data	OSK1 & OsCOI1b	Concentration of His-OSK1(μM)	Fnorma[1/1000]
				Repeat1	Repeat2	Repeat3
			0.00012207	907.399	900.481	896.346
			0.000244141	904.771	902.077	896.678
			0.000488281	919.984	899.536	899.597
			0.000976562	899.689	897.479	894.28
			0.00195312	890.963	897.508	895.712
			0.00390625	896.934	892.78	903.511
			0.0078125	891.39	885.564	890.875
			0.015625	902.873	885.48	891.991
			0.03125	890.831	891.495	885.78
			0.0625	888.791	879.703	881.671
			0.125	887.084	876.725	876.797
			0.25	884.896	872.878	878.082
			0.5	878.138	869.789	869.985
			1	874.788	867.794	868.657
			2	870.728	870.222
	Raw data	OSK1S53D & OsCOI1b	Concentration of His-OSK1S53D(μM)	Fnorma[1/1000]
				Repeat1	Repeat2	Repeat3
			0.00012207	904.069	906.926	901.79
			0.000244141	901.97	900.384	901.677
			0.000488281	895.725	896.552	894.961
			0.000976562	909.546	908.155
			0.00195312	896.547	902.332	904.239
			0.00390625	896.373	896.519	888.449
			0.0078125	897.312	902.835	885.556
			0.015625	888.498	894.242
			0.03125	888.93	878.449	880.565
			0.0625	877.257	873.522	874.595
			0.125	875.2	871.49	876.473
			0.25	880.802	872.329	873.466
			0.5	868.9	870.634	872.417
			1	872.035	869.478	872.144
			2	875.327	875.116	873.534
	Caculated data	Kd value		Kd (μM)
				Repeat1	Repeat2	Repeat3
			OSK1 & OsCOI1b	0.073808	0.031511	0.056075
			OSK1S53D & OsCOI1b	0.019965	0.014	0.0041488
Fig.6d

## Sheet: Supplementary Fig. 3
Supplementary Fig. 3a
Supplementary Fig. 3b
Supplementary Fig. 3d	raw data	Seedling height (cm)	repeat	1	2	3	4	5	6	7	8	Means	SE
			NIP	64.9	58.2	64.3	53.1	52.3	60.4	61.2	57.1	58.9375	1.65626
			IE-17	57.1	61	60.3	47.4	48.3	57.8	46.3	60	54.775	2.23317
			IE-37	66.7	51.4	67.1	67.5	62.4	50.9	46.2	48.6	57.6	3.24147
			OE-1	49	56.9	63.4	63.6	57.2	56	53.2	53.5	56.6	1.76767
			OE-10	54	65.7	64.4	54.8	46.5	61.8	55.5	50	56.5875	2.41819
Supplementary Fig. 3f	raw data	Plant height	repeat	1	2	3	4	5	6	7	8	9	10	Means	SE
			NIP	1.25	1.14	1.04	0.98	0.84	0.87	1.13	1.04	1.15	1.12	1.056	0.0388124
			OE-1	0.93	0.94	1.02	1.2	0.89	0.95	0.92	0.93	0.96	0.99	0.973	0.0263078
			OE-10	1.08	1.02	1	1.13	0.86	0.94	0.78	1.02	1.06	0.93	0.982	0.0317742
			IE-17	0.98	1.03	1.04	1.18	0.99	0.92	1.03	1.12	0.95	0.99	1.023	0.023326
			IE-37	1.03	1.05	0.95	1.05	1.02	1.06	0.92	1.08	0.92	0.95	1.003	0.0184418
Supplementary Fig. 3g	raw data	Leaf width	repeat	1	2	3	4	5	6	7	8	Means	SE
			NIP	0.71	0.85	0.82	0.88	0.79	0.84	0.85	0.88	0.8275	0.0197981
			IE-17	0.78	0.92	0.91	0.79	0.75	0.81	0.83	0.81	0.825	0.0213809
			IE-37	0.84	0.85	0.85	0.85	0.76	0.85	0.83	0.84	0.83375	0.0108459
			OE-1	0.8	0.8	0.86	0.8	0.78	0.88	0.8	0.82	0.8175	0.0122109
			OE-10	0.84	0.78	0.86	0.84	0.83	0.82	0.84	0.86	0.83375	0.00905095
Supplementary Fig. 3h	raw data	Absorbance		repeat	1	2	3	4	5
			NIP	A663	0.827	1.008	0.92	0.68	0.791
				A645	0.455	0.561	0.652	0.433	0.527
			IE-17	A663	0.908	0.779	0.775	0.907	0.804
				A645	0.659	0.517	0.51	0.722	0.543
			IE-37	A663	0.744	0.873	0.893	0.668	0.85
				A645	0.477	0.638	0.6	0.407	0.567
			OE-1	A663	0.897	0.733	0.863	0.77	0.914
				A645	0.636	0.46	0.607	0.482	0.664
			OE-10	A663	0.83	0.772	0.665	0.991	0.963
				A645	0.575	0.496	0.402	0.815	0.736
	calculated data	Chlorophyll content	repeat	1	2	3	4	5	Means	SE
			NIP	1.42412	1.74747	1.84939	1.27802	1.52903	1.56561	0.104325
			IE-17	1.85346	1.50219	1.48657	1.96727	1.5675	1.6754	0.098537
			IE-37	1.40421	1.79002	1.73537	1.22209	1.64434	1.5592	0.107058
			OE-1	1.8037	1.36536	1.72644	1.43206	1.86688	1.63889	0.101095
			OE-10	1.64444	1.45896	1.21083	2.19697	2.03314	1.70887	0.18139
Supplementary Fig. 3i	raw data	Hundred-grain weight	repeat	1	2	3	4	5	6	Means	SE
			NIP	2.26	2.3464	2.3308	2.3383	2.3223	2.2899	2.31462	0.0135227
			IE-17	2.3081	2.3349	2.3559	2.3044	2.2442	2.2781	2.30427	0.0162397
			IE-37	2.3242	2.325	2.3618	2.3063	2.2829	2.2918	2.31533	0.0115738
			OE-1	2.2927	2.3488	2.342	2.2488	2.2639	2.341	2.3062	0.0178641
			OE-10	2.3206	2.3046	2.2843	2.3198	2.2226	2.3416	2.29892	0.0171253

## Sheet: Supplementary Fig. 4
Supplementary Fig. 4a	Raw data		Repeat	1	2	3	4	5	6	7	8	9	10	11	12	13	14	15	Means	SE
		RS105	WT	1.5	0.9	1.2	1.5	1.6	1.2	1.1	0.8	1	1	1	1.6	1.2	1.1	1.3	1.2	0.0654654
			IE-17-MOCK	1.9	1.1	1.3	0.9	0.6	1.2	0.9	1.1	1.2	0.7	1.6	1.1				1.13333	0.103962
			IE-17-DEX	0.9	0.9	1.3	0.9	1.2	1.1	1.3	0.6	1.2	1	1.1					1.04545	0.0610514
		ΔxopC2	WT	1	1.2	1.3	1.3	1.2	0.8	1.2	0.9	1.4	1.2	1.1	0.8	0.8	0.7		1.06429	0.0607708
			IE-17-MOCK	0.96	1.2	1.1	0.7	1.3	1	1.1	0.8	1.2	0.9	0.9	1.1				1.02167	0.0511953
			IE-17-DEX	1.3	1.2	1.2	0.9	1.3	1.4	0.7	1.5	1.1	0.8	0.6					1.09091	0.0860761
Supplementary Fig. 4c	Raw data	Bactera were extracted from 1.1775 cm2 of infected rice leaves in each repeat. And 1% of the total extraction was spread on NA plates to count clonies.
		conoly on NA plnats	Repeat	1	2	3
			WT-mock	61	32	15
			WT-DEX	43	26	31
			IE-17-mock	106	59	55
			IE-17-DEX	180	137	206
	Caculated data	cfu/cm2	Repeat	1	2	3
			WT-mock	5180.47	2717.62	1273.89
			WT-DEX	3651.8	2208.07	2632.7
			IE-17-mock	9002.12	5010.62	4670.91
			IE-17-DEX	15286.6	11634.8	17494.7
	Caculated data	Log(cfu/cm2)	Repeat	1	2	3
			WT-mock	3.71437	3.43419	3.10513
			WT-DEX	3.56251	3.34401	3.4204
			IE-17-mock	3.95434	3.69989	3.6694
			IE-17-DEX	4.18431	4.06576	4.24291
Supplementary Fig. 4d	Raw data	MgCl2	repeat		1	2	3	4	5	6	7	8
			WT	Mock	0.2102	0.1942	0.2245	0.2134	0.2252	0.1647	0.2682	0.2312
				DEX	0.1857	0.2405	0.2268	0.1904	0.2173	0.2278	0.2334	0.1975
			IE-17	Mock	0.2002	0.2314	0.1968	0.2396	0.2079	0.1934	0.2328	0.2511
				DEX	0.2302	0.2419	0.2215	0.1803	0.2319	0.2634	0.2245	0.2413
			IE-37	Mock	0.2131	0.2442	0.1612	0.2037	0.2418	0.2079	0.1936	0.2425
				DEX	0.2313	0.2134	0.2497	0.2111	0.2207	0.2214	0.1995	0.2344
		ΔxopC2	repeat		1	2	3	4	5	6	7	8
			WT	Mock	0.1453	0.1202	0.1096	0.1587	0.0869	0.1216	0.0914	0.1404
				DEX	0.0968	0.1329	0.152	0.0892	0.1213	0.1483	0.1587	0.0893
			IE-17	Mock	0.132	0.1247	0.0951	0.1495	0.162	0.1736	0.0935	0.1427
				DEX	0.1689	0.1892	0.1724	0.192	0.1742	0.1708	0.0993	0.163
			IE-37	Mock	0.1523	0.1629	0.1231	0.1455	0.0892	0.1427	0.1639	0.1256
				DEX	0.1923	0.1859	0.1679	0.1896	0.1765	0.1328	0.1924	0.1506
Supplementary Fig. 4e	Raw data			Repeaats
		bacterial Strains	Hours post inoculation	1	2	3	4	5	6	7	8	Means	SE
		WT	0	0.2834	0.2592	0.2667	0.1766	0.2028	0.2575	0.2807	0.2578	0.248087	0.0134462
			6	0.2387	0.2427	0.2551	0.2266	0.2581	0.2137	0.2218	0.2242	0.235113	0.00570969
			12	0.2516	0.215	0.1621	0.1801	0.1798	0.2094	0.236	0.1673	0.200162	0.0116354
			24	0.1448	0.1424	0.2059	0.1233	0.1694	0.1899	0.1499	0.1636	0.16115	0.00952559
			48	0.228	0.2218	0.2093	0.1323	0.0973	0.155	0.2356	0.1091	0.17355	0.0200155
			72	0.1523	0.0997	0.2211	0.2271	0.1817	0.175	0.2188	0.0833	0.169875	0.019451
		ΔXopC2	0	0.25	0.2549	0.225	0.2468	0.2138	0.2874	0.2295	0.2509	0.244787	0.00798676
			6	0.2589	0.2197	0.2094	0.2565	0.2595	0.2425	0.1929	0.2231	0.232813	0.00891943
			12	0.2062	0.1925	0.1839	0.2028	0.1737	0.1941	0.217	0.1674	0.1922	0.00590593
			24	0.1237	0.1676	0.1626	0.1114	0.0959	0.1139	0.1146	0.1124	0.125262	0.00911392
			48	0.1509	0.1026	0.1194	0.1504	0.0943	0.1418	0.1527	0.1217	0.129225	0.00813853
			72	0.0944	0.1037	0.0868	0.1394	0.0712	0.1297	0.1218	0.1198	0.10835	0.00822961
		C-ΔXopC2	0	0.2203	0.2209	0.2797	0.2459	0.2836	0.2274	0.2318	0.216	0.2407	0.0095083
			6	0.2704	0.2559	0.2453	0.2068	0.2104	0.2196	0.2581	0.1995	0.23325	0.009639
			12	0.199	0.1989	0.2223	0.2118	0.1615	0.2208	0.2127	0.1842	0.2014	0.00725662
			24	0.141	0.1404	0.1919	0.1877	0.1133	0.1187	0.1884	0.1316	0.151625	0.0115485
			48	0.2075	0.1909	0.2247	0.1681	0.1371	0.1662	0.2105	0.1436	0.181075	0.0114108
			72	0.1848	0.1986	0.1795	0.1593	0.1558	0.1463	0.1973	0.1838	0.175675	0.00692196
		C-ΔXopC2D391A	0	0.2421	0.2136	0.2321	0.21	0.255	0.2633	0.2866	0.2855	0.248525	0.0104301
			6	0.2264	0.2259	0.2328	0.2537	0.2515	0.2276	0.2677	0.2318	0.239675	0.00557897
			12	0.187	0.206	0.2022	0.1637	0.1876	0.2136	0.1586	0.2082	0.190862	0.0072942
			24	0.1513	0.118	0.1415	0.1052	0.1375	0.1671	0.0953	0.1291	0.130625	0.00842977
			48	0.1264	0.1196	0.1039	0.1436	0.1505	0.1065	0.1423	0.0878	0.122575	0.00785002
			72	0.0804	0.1121	0.1493	0.0901	0.1156	0.125	0.1257	0.1333	0.116437	0.00794544
Supplementary Fig. 4f	Raw data	Bactera	Plant	1	2	3	4	5	6	7	8	Means	SE
		MgCl2	WT	0.2184	0.1758	0.1533	0.2712	0.1623	0.2662	0.1377	0.2047	0.1987	0.0178626
			OE-1	0.2198	0.2483	0.208	0.2344	0.1978	0.1398	0.2405	0.1682	0.2071	0.013262
			OE-10	0.215	0.1624	0.2406	0.3223	0.158	0.1829	0.3244	0.1386	0.218025	0.0256859
		ΔxopC2	WT	0.1048	0.0452	0.126	0.114	0.0782	0.092	0.1851	0.0928	0.104763	0.0143612
			OE-1	0.1951	0.2066	0.1048	0.0891	0.1797	0.1034	0.2545	0.136	0.15865	0.0209424
			OE-10	0.0743	0.1368	0.222	0.1372	0.1787	0.1946	0.1345	0.1704	0.156062	0.0160511
		Xoc RS105	WT	0.1283	0.2078	0.1071	0.1436	0.139	0.0678	0.2668	0.132	0.14905	0.0217658
			OE-1	0.1445	0.1132	0.1233	0.2183	0.1262	0.1607	0.1602	0.1723	0.152337	0.0119529
			OE-10	0.235	0.075	0.152	0.1178	0.2236	0.2293	0.1396	0.1533	0.1657	0.020591

## Sheet: Supplementary Fig. 5
Supplementary Fig. 5a, b					NIP		IE17		IE37		NIP		IE17		IE37
				DEX	-	+	-	+	-	+	-	+	-	+	-	+
				hormone	-	-	-	-	-	-	+	+	+	+	+	+
	Raw data	Ct value	OsActin1	repeat1	18.6032	18.3678	20.1833	20.3565	19.8402	17.4911	18.9637	19.3179	19.0228	19.9117	18.6995	19.6426
				repeat2	18.2457	18.8171	17.5772	18.4105	18.5936	16.3453	16.7709	16.3626	17.6438	19.6928	17.7308	18.4919
				repeat3	19.8725	18.2753	19.6389	20.6258	18.7489	19.4649	20.5397	19.574	20.7351	20.9218	18.951	21.1996
			OsLOX2	repeat1	30.9395	30.9361	30.9976	30.8872	30.9895	30.6403	26.428	25.9069	26.9461	24.6225	26.4944	24.8969
				repeat2	31.1623	30.9812	30.9132	30.8875	30.549	30.7825	26.6737	24.8503	27.1079	24.6599	26.3341	24.882
				repeat3	30.7762	30.8859	30.76	30.9381	30.7801	31.1364	26.6171	26.6862	27.0319	24.6077	26.5889	24.9009
			OsJAZ8	repeat1	22.4259	22.2729	22.3551	22.4263	22.1684	22.174	19.6946	19.817	19.8972	18.4058	19.7057	18.8331
				repeat2	22.6161	22.4179	22.5229	22.6971	22.3362	22.6623	19.6666	19.8958	19.9213	18.447	19.9212	18.707
				repeat3	20.9179	20.6844	20.7421	20.9767	20.6593	20.9729	21.2322	20.9219	20.7861	18.5158	21.0402	18.5366
									two-sided t-test, p-value		0.446581		0.000150388		1.78074e-06
	Caculated data	Relative expression	OsLOX2	repeat1	1.00781	0.754795	1.13224	1.93728	1.08295	0.562697	20.7306	23.5048	18.7833	193.544	16.1071	121.494
				repeat2	0.863585	0.731574	1.20043	1.9369	1.46965	0.509878	17.4838	48.8892	16.7901	188.591	18.0002	122.751
				repeat3	1.1286	0.781558	1.33489	1.87006	1.25213	0.398958	18.1842	13.6953	17.6987	195.538	15.0856	121.159
			OsJAZ8	repeat1	0.635505	0.527975	0.780651	1.17778	0.845095	0.343369	3.80587	2.76226	4.29128	24.8366	3.07267	14.0218
				repeat2	0.557001	0.477486	0.694942	0.976199	0.752319	0.244782	3.88035	2.61541	4.22022	24.1361	2.6463	15.3033
				repeat3	1.80749	1.58784	2.38798	3.21673	2.40545	0.789433	1.31098	1.28426	2.31738	23.0125	1.2184	17.2221
									two-sided t-test, p-value		0.479453		1.68417e-05		0.00119762
Supplementary Fig. 5d	Raw data for standard curve	Standard concentration (μg/ml)	0	0.5	1	2	4	8
		Absorbance at 450nm	0.0422	0.0706	0.114	0.158	0.3694	0.633
				Repeats
	Raw data for samples	Absorbance at 450nm		1	2	3	4
			WT-MOCK	0.1393	0.1222	0.1113	0.114
			WT-DEX	0.1064	0.1206	0.1104	0.1219
			IE-17-MOCK	0.1263	0.1297	0.1149	0.1191
			IE-17-DEX	0.1266	0.1084	0.1158	0.1161
		For each sample, SA was extracted from 120 mg leaves, dissolved in 100 μl methonal, and diluted 5 times with water to perform ELISA assay.
				Repeats
				1	2	3	4	Means	SE
	Caculated data	SA content (ng/mg, FW)	WT-MOCK	5.70784	4.76662	4.16667	4.31528	4.7391	0.347193
			WT-DEX	3.89696	4.67856	4.11713	4.75011	4.36069	0.209573
			IE-17-MOCK	4.99229	5.17944	4.36482	4.59599	4.78314	0.185026
			IE-17-DEX	5.00881	4.00705	4.41435	4.43087	4.46527	0.205989
Supplementary Fig. 5e	Raw data for standard curve	Standard concentration (pmol/L)	0	125	250	500	1000	2000
		Absorbance at 450nm	0.0524	0.1345	0.2111	0.3413	0.8041	1.3718
				Repeats
	Raw data for samples	absorbance at 450nm		1	2	3	4
			WT-MOCK	0.3603	0.4008	0.4794	0.4922
			WT-DEX	0.3137	0.439	0.4151	0.5079
			IE-17-MOCK	0.4963	0.3455	0.3604	0.4021
			IE-17-DEX	0.3902	0.4203	0.4858	0.471
		For each sample, JA was extracted from 120 mg leaves, dissolved in 100 μl methonal, and diluted 500 times with water to perform ELISA assay.
				Repeats
				1	2	3	4	Means	SE
	Caculated data	JA content (pg/mg, FW)	WT-MOCK	38.7873	43.8563	53.6939	55.296	47.9084	3.95456
			WT-DEX	32.9548	48.6375	45.6461	57.261	46.1249	5.03328
			IE-17-MOCK	55.8092	36.9349	38.7998	44.019	43.8907	4.24623
			IE-17-DEX	42.5296	46.2969	54.495	52.6426	48.991	2.77842
Supplementary Fig. 5f, g					WT		IE17		IE37
				DEX	-	+	-	+	-	+
	Raw data	Ct value	OsActin1	repeat1	21.1301	21.4412	21.2293	21.4904	21.3201	21.7026
				repeat2	21.2453	21.3703	21.3983	21.3121	21.4074	21.5024
				repeat3	21.3972	21.4632	21.3028	21.305	21.2138	21.4829
			OsPAL1	repeat1	34.9076	34.6809	34.4269	34.6755	34.2854	34.4237
				repeat2	34.205	34.8841	34.6304	34.4553	34.6087	34.9279
				repeat3	34.4197	34.4844	34.3504	34.893	34.3753	34.6534
			OsICS1	repeat1	31.6451	31.7455	31.6511	31.6357	31.6009	31.9811
				repeat2	31.4662	31.5551	31.7684	31.5876	31.5005	31.79
				repeat3	31.6469	31.8641	31.1175	31.7166	31.5482	31.4354
	Caculated data	Relative expression	OsPAL1	repeat1	0.74445	0.978295	1.07741	0.944709	1.19143	1.28632
				repeat2	1.21154	0.849771	0.935665	1.10053	0.952213	0.906908
				repeat3	1.04401	1.12107	1.13608	0.812537	1.11942	1.09701
			OsICS1	repeat1	0.958228	1.00377	0.989682	1.04206	1.02728	0.937937
				repeat2	1.08473	1.14538	0.912392	1.0774	1.10132	1.07077
				repeat3	0.957042	0.92454	1.4326	0.985203	1.06549	1.36909
Supplementary Fig. 5h					NIP		IE37		IE17		NIP		IE37		IE17
				DEX	-	+	-	+	-	+	-	+	-	+	-	+
				rac-GR24	-	-	-	-	-	-	+	+	+	+	+	+
	Raw data	Ct value	OsActin1	repeat1	19.6219	19.865	19.9989	19.7362	19.9911	19.7052	19.8126	19.8448	19.9253	19.8788	19.8101	19.9529
				repeat2	20.0331	19.9753	19.9837	19.9785	19.8291	19.9834	19.9518	19.9907	19.9685	20.0851	19.933	19.9731
				repeat3	20.1043	20.103	19.9185	19.9642	19.9684	19.9017	19.9299	19.9693	19.9046	20.0172	20.122	20.1708
			D10	repeat1	34.5341	34.0978	34.4626	33.79	34.1649	34.4191	33.1904	33.1169	32.9581	32.9307	33.0149	33.0255
				repeat2	33.7305	34.368	34.5893	33.81	33.8616	34.4242	33.1964	33.1342	33.1872	32.976	33.1543	33.1403
				repeat3	33.9338	34.4952	34.1014	34.2852	34.2254	34.3735	33.3055	33.1718	33.1404	33.1484	33.3542	33.1244
	Caculated data	Relative expression	D10	repeat1	0.703968	0.993929	0.764362	1.15745	0.915452	0.733205	1.76004	1.90003	2.11785	2.25161	2.06769	2.16551
				repeat2	1.22875	0.824176	0.700117	1.14147	1.12962	0.730608	1.75268	1.87726	1.80696	2.18205	1.87728	1.99987
				repeat3	1.06728	0.754634	0.981815	0.821156	0.877863	0.756744	1.62503	1.82899	1.86647	1.93617	1.63437	2.02203
Supplementary Fig. 5i					NIP		IE17		IE37		NIP		IE17		IE37
				DEX	-	+	-	+	-	+	-	+	-	+	-	+
				NAA	-	-	-	-	-	-	+	+	+	+	+	+
	Raw data	Ct value	OsActin1	repeat1	17.5932	17.5557	17.1567	17.1187	17.2674	17.1247	17.1843		17.4494	17.3999	17.317	17.3643
				repeat2	17.6654	17.5586	17.4698	17.3577	17.6047	17.5153	17.3058	17.3282	17.476	17.4404	17.6137	17.5625
				repeat3	17.9114	17.6245	17.2861	17.2577	17.5585	17.4194	17.3314	17.2349	17.4394	17.4759	17.4698	17.5389
			OsIAA9	repeat1	29.1654	29.4379	29.2898	29.2339	29.2365	29.2319	27.6213	27.4798	27.491	27.7619	27.5228	27.3809
				repeat2	29.5526	29.4964	29.4534	29.3874	29.2145	29.3636	27.7007	27.6861	27.5979	27.6289	27.5591	27.9355
				repeat3	29.4709	29.6257	29.3299	29.3858	29.3317	29.3606	27.6095	27.6652	27.8567	27.5459	27.6448	27.71
	Caculated data	Relative expression	OsIAA9	repeat1	1	0.749414	0.686134	0.684386	0.802454	0.73886	2.13557	2.36833	2.65003	2.17188	2.6138	2.92774
				repeat2	0.764639	0.719597	0.612575	0.615318	0.814817	0.674406	2.02125	2.05274	2.46083	2.38158	2.54882	1.99328
				repeat3	0.809212	0.657928	0.667292	0.615995	0.751214	0.675785	2.15307	2.0827	2.05661	2.52263	2.40185	2.3306

## Sheet: Supplementary Fig. 6
Supplementary Fig. 6a
Supplementary Fig. 6b

[truncated: 4 more sheets: Supplementary Fig. 7, Supplementary Fig. 8, Supplementary Fig. 9, Supplementary Fig. 10]
